# Supplementary material for: Alcohol Use as a Function of Physical Activity and Golfing Motives in a National Sample of United States Golfers
Source: Nutrients. 2021 May 29;13(6):1856. doi: 10.3390/nu13061856 (PMC8229716; doi:10.3390/nu13061856)
Supplement: Supplementary file 1 [file nutrients-13-01856-s001.zip]

Archive with 1 entries (1 files):
- nutrients-1229116-supplementary.pdf
